# Supplementary material for: Emotional affection on a sustained attention task: The importance the aging process and depression
Source: PLoS One. 2020 Jun 29;15(6):e0234405. doi: 10.1371/journal.pone.0234405 (PMC7323986; doi:10.1371/journal.pone.0234405)
Supplement: S1 Data — (ZIP) [file pone.0234405.s001.zip]

Archive with 7 entries (6 files):
- sustained-task-2-solo-AR(EN).sav
- __MACOSX/
- __MACOSX/._sustained-task-2-solo-AR(EN).sav
- mistakes_spss(en).spv
- __MACOSX/._mistakes_spss(en).spv
- total_times_spss(en).spv
- __MACOSX/._total_times_spss(en).spv
